# Supplementary material for: Comprehensive Physiologically Based Pharmacokinetic Model to Assess Drug–Drug Interactions of Phenytoin
Source: Pharmaceutics. 2023 Oct 18;15(10):2486. doi: 10.3390/pharmaceutics15102486 (PMC10609929; doi:10.3390/pharmaceutics15102486)
Supplement: Supplementary file 1 [file pharmaceutics-15-02486-s001.zip]

Archive with 1 entries (1 files):
- pharmaceutics-2592644-supplementary.pdf
